# Supplementary material for: Phytochemical Characterization and Biological Evaluation of Origanum vulgare L. Essential Oil Formulated as Polymeric Micelles Drug Delivery Systems
Source: Pharmaceutics. 2022 Nov 8;14(11):2413. doi: 10.3390/pharmaceutics14112413 (PMC9693391; doi:10.3390/pharmaceutics14112413)
Supplement: Supplementary file 1 [file pharmaceutics-14-02413-s001.zip]

Archive with 2 entries (2 files):
- Figure S1. timeline.pdf
- Figure S2. Gating_strategy_FMO_stainings.pdf
